# Supplementary material for: Psychiatric Hospitalization for Psychopathological Disorders and Self-Injurious Behaviors in Italian Children and Adolescents during COVID-19
Source: Children (Basel). 2023 Nov 24;10(12):1846. doi: 10.3390/children10121846 (PMC10741422; doi:10.3390/children10121846)
Supplement: Supplementary file 1 [file children-10-01846-s001.zip]

Archive with 1 entries (1 files):
- children-2684958-supplementary.pdf
